# Supplementary material for: Controlled Release of Flavor Substances from Sesame-Oil-Based Oleogels Prepared Using Biological Waxes or Monoglycerides
Source: Foods. 2021 Aug 7;10(8):1828. doi: 10.3390/foods10081828 (PMC8392103; doi:10.3390/foods10081828)
Supplement: Supplementary file 1 [file foods-10-01828-s001.zip]

Archive with 1 entries (1 files):
- foods-1322305-supplementary.pdf
